# Supplementary material for: Exploring Mental Health Services for Youth Experiencing Homelessness in East Asian Pacific Regions: A Systematic Scoping Review
Source: Children (Basel). 2024 Jul 17;11(7):864. doi: 10.3390/children11070864 (PMC11275148; doi:10.3390/children11070864)
Supplement: Supplementary file 1 [file children-11-00864-s001.zip]

Archive with 1 entries (1 files):
- children-3038594-supplementary.pdf
